# Supplementary material for: GM-CSF Armed Oncolytic Adenovirus Enhances T-Cell Infiltration and Suppresses Local and Distal Tumor Growth
Source: Viruses. 2026 Jan 12;18(1):102. doi: 10.3390/v18010102 (PMC12846385; doi:10.3390/v18010102)
Supplement: Supplementary file 1 [file viruses-18-00102-s001.zip]

Archive with 1 entries (1 files):
- viruses-4016595-supplementary.pdf
